# Supplementary material for: Reliability and Validity Estimate of the Pro-Inflammatory/Anti-Inflammatory Food Intake Score in South American Pediatric Population: SAYCARE Study
Source: Int J Environ Res Public Health. 2023 Jan 6;20(2):1038. doi: 10.3390/ijerph20021038 (PMC9859242; doi:10.3390/ijerph20021038)
Supplement: Supplementary file 1 [file ijerph-20-01038-s001.zip]

Archive with 1 entries (1 files):
- ijerph-2015306-SI.pdf
